# Supplementary material for: Humanitarian Food Security Interventions during the COVID-19 Pandemic in Low- and Middle-Income Countries: A Review of Actions among Non-State Actors
Source: Nutrients. 2021 Jul 8;13(7):2333. doi: 10.3390/nu13072333 (PMC8308552; doi:10.3390/nu13072333)
Supplement: Supplementary file 1 [file nutrients-13-02333-s001.zip]

Archive with 1 entries (1 files):
- nutrients-1236356-supplementary.pdf
